# Supplementary material for: Specificity of Key Sex Determination Genes in a Mammal with Ovotestes: The European Mole Talpa europaea
Source: Animals (Basel). 2024 Jul 26;14(15):2180. doi: 10.3390/ani14152180 (PMC11311037; doi:10.3390/ani14152180)
Supplement: Supplementary file 1 [file animals-14-02180-s001.zip]

Archive with 1 entries (1 files):
- animals-3012228-supplementary.pdf
